# Supplementary material for: Identification and correction of time-series transcriptomic anomalies
Source: Nucleic Acids Res. 2025 Jun 30;53(12):gkaf524. doi: 10.1093/nar/gkaf524 (PMC12207401; doi:10.1093/nar/gkaf524)
Supplement: gkaf524_Supplemental_Files [file gkaf524_supplemental_files.zip]

Archive with 2 entries (2 files):
- Campione_NAR_2024_Supplement_reviewed_round2.docx
- Supplemental File 1.py
